# Supplementary material for: Escherichia coli- and Staphylococcus aureus-induced mastitis differentially modulate transcriptional responses in neighbouring uninfected bovine mammary gland quarters
Source: BMC Genomics. 2013 Jan 16;14:36. doi: 10.1186/1471-2164-14-36 (PMC3598231; doi:10.1186/1471-2164-14-36)
Supplement: Additional file 1 — List of clones exhibiting statistically significant differential expression between control quarters from E. coli and S. aureus infected cows. An excel file listing the 255 clones, representing 187 known genes, exhibiting differential expression between control quarters from E. coli and S. aureus infected cows (fold difference ≥ 2, FDR < 0.05). The fold differences between the control quarters from E. coli (EC24T0) and S. aureus (SA24T0) infected cattle are displayed as a positive number when EC24T0>SA24T0 (highlighted in orange) and a negative number when SA24T0>EC24T0 (highlighted in green). Genes shown in bold are represented by more than one clone. The calculated FDR values are included. [file 1471-2164-14-36-S1.xls]

## Sheet: EC24T0 v SA24T0
ARKcloneID	Clone Accession No.	Gene Symbol	Gene	Fold Difference	FDR
C0001968h21	AJ815883	AGPAT1	1-acylglycerol-3-phosphate O-acyltransferase 1	-2.63342	0.00152968
C0008571H15	AM037374	HMGCL	3-hydroxymethyl-3-methylglutaryl-Coenzyme A lyase	2.11989	0.00330965
RZPDp1056B0347Q	CO888501	PDPK1	3-phosphoinositide dependent protein kinase-1	2.44528	0.0480881
C0001980g19	AJ818181	AIM1	absent in melanoma 1	2.51461	0.00267342
C0008763F21	AM017607	ARPC5L	actin related protein 2/3 complex, subunit 5-like	2.52027	0.00152968
RZPDp1056C092Q	CO880899	ASCC1	activating signal cointegrator 1 complex subunit 1	2.30282	0.00418001
C0008608E18	AM006216	ATF4	activating transcription factor 4	2.0721	0.00980106
RZPDp1056H1750Q	CO893172	ACSF2	acyl-CoA synthetase family member 2	2.39787	0.00037485
RZPDp1056B0931Q	CO889228	ADH6	alcohol dehydrogenase 6 (class V)	3.50096	0.024897
C0008553E20	AJ672762	AKR1C2	aldo-keto reductase family 1, member C2	2.6881	0.00518821
RZPDp1056I1841Q	CO889600	AMOT	angiomotin	-2.1212	0.0155651
C0008547C16	CN821828	AGT	angiotensinogen (serpin peptidase inhibitor, clade A, member 8)	3.73315	0.0109345
RZPDp1056F1339Q	CO889763	ASAP1	ArfGAP with SH3 domain, ankyrin repeat and PH domain 1	-2.56602	0.0171633
C0008554H12	AJ688016	ABCG2	ATP-binding cassette, sub-family G (WHITE), member 2	-3.48261	0.00161483
C0008571P13	AM034974	BZW2	basic leucine zipper and W2 domains 2	2.84111	0.00822632
C0008549J1	CN824385	BZW2	basic leucine zipper and W2 domains 2	2.11094	0.000863044
BARC_5BOV_43K23	BG693016	BTG1	B-cell translocation gene 1, anti-proliferative	2.84258	0.00550324
RZPDp1056N2211Q	CO882487	BTG1	B-cell translocation gene 1, anti-proliferative	2.48932	0.0050293
MARC_2BOV_87C11	BF076579	BAX	BCL2-associated X protein	2.0169	0.0366104
RZPDp1056G0958Q	CO875925	C1QTNF5	C1q and tumor necrosis factor related protein 5	2.02576	0.0342806
C0008575G10	CO889378	CNN1	calponin 1, basic, smooth muscle	-2.49306	0.0103898
C0008548A8	CN822971	CALR	calreticulin	-2.06377	0.00822632
RZPDp1056C0452Q	CO876423	CALR	calreticulin	-2.64637	0.00445894
C0008550H21	CN822598	CTSD	cathepsin D	-2.78516	0.00438535
C0001980c12	AJ818096	CEBPG	CCAAT/enhancer binding protein (C/EBP), gamma	2.19498	0.0166168
MARC_3BOV_50I13	BF604066	CD74	CD74 molecule, major histocompatibility complex, class II invariant chain	-2.06296	0.0381064
8552_8616A20	CO202817	CD74	CD74 molecule, major histocompatibility complex, class II invariant chain	-2.81796	0.00550324
RZPDp1056F0952Q	CO877716	CD74	CD74 molecule, major histocompatibility complex, class II invariant chain	-2.41384	0.0036945
RZPDp1056B2025Q	CO888048	CXCL12	chemokine (C-X-C motif) ligand 12	-3.23343	0.00198927
MARC_3BOV_60P17	BF606419	CXCL2	chemokine (C-X-C motif) ligand 2 (GROB/MIP2A)	2.03351	0.0405661
C0008609F22	AM033339	CHI3L2	chitinase 3-like 2	-2.01166	0.0356364
C0008547F1	CN821719	C10orf54	chromosome 10 open reading frame 54	-2.5346	0.0142781
RZPDp1056E0949Q	CO890166	C12orf43	chromosome 12 open reading frame 43	2.2879	0.00924026
RZPDp1056H1010Q	CO887014	C20orf112	chromosome 20 open reading frame 112	-2.02813	0.0476732
RZPDp1056L1037Q	CO892128	C20orf96	chromosome 20 open reading frame 96	-2.06612	0.016439
RZPDp1056E2027Q	CO887186	C9orf114	chromosome 9 open reading frame 114	2.20109	0.0477722
C0008559K1	AM031500	CCDC53	coiled-coil domain containing 53	2.48424	0.00438535
RZPDp1056K1045Q	CO889145	CSDA	cold shock domain protein A	3.15548	0.00090587
RZPDp1056D0846Q	CO894907	COL3A1	collagen, type III, alpha 1	-2.07417	0.0422375
S0000049B12	pCSF2	CSF2	colony stimulating factor 2 (granulocyte-macrophage)	-2.57485	0.0399072
RZPDp1056P076Q	CO883340	CFD	complement factor D (adipsin)	-2.31237	0.02392
C0008608P23	AM030549	CCNY	cyclin Y	2.01684	0.00037485
RZPDp1056O1513Q	CO881411	CBS	cystathionine-beta-synthase	2.09139	0.0149932
RZPDp1056N1459Q	CO875733	DACT3	dapper, antagonist of beta-catenin, homolog 3	-2.41703	0.0115082
RZPDp1056H2316Q	CO878134	DHRS1	dehydrogenase/reductase (SDR family) member 1	-2.12469	0.0125686
C0008548P2	CN823921	DNAJC12	DnaJ (Hsp40) homolog, subfamily C, member 12	-2.29969	0.0233139
C0008551J21	CO202527	DYRK1A	dual-specificity tyrosine-(Y)-phosphorylation regulated kinase 1A	-2.05936	0.0253705
C0008561J15	AM028051	DYNLT1	dynein, light chain, Tctex-type 1	2.19953	0.00225074
C0008554C24	AJ693180	EMCN	endomucin	-2.20314	0.00987045
RZPDp1056G0532Q	CO888526	EMP1	epithelial membrane protein 1	2.29654	0.0224654
C0001973p19	AJ812778	-	EST	2.41376	0.0243698
C0001970l11	AJ814393	-	EST	-4.56179	0.039346
C0001980n1	AJ818292	-	EST	-2.91868	0.0369112
C0001980p7	AJ818331	-	EST	-3.18211	0.0298412
C0001981m23	AJ818603	-	EST	2.29107	0.0384321
C0001985g8	AJ819761	-	EST	3.67199	0.0355032
C0008561G20	AM025594	-	EST	3.07294	0.00333604
C0008608P21	AM032589	-	EST	2.01256	0.0050293
C0008571I16	AM038251	-	EST	2.3257	0.0013048
C0008547D4	CN821811	-	EST	2.66669	0.0231783
C0008550C21	CN822203	-	EST	-2.22522	0.0115082
C0008550M16	CN822410	-	EST	-2.07747	0.0283346
C0008548P5	CN823891	-	EST	-2.25906	0.018349
C0008757J7	CN823972	-	EST	-2.04599	0.040293
C0008549F24	CN824070	-	EST	-2.1843	0.0477722
C0008549J6	CN824375	-	EST	2.15774	0.00117579
C0008549O4	CN824669	-	EST	2.36431	0.00160441
C0008549M4	CN824794	-	EST	2.11864	0.00199731
C0008549L6	CN824831	-	EST	2.0599	0.000997042
C0008551P6	CO202883	-	EST	-2.52437	0.0342806
C0008551O5	CO202955	-	EST	-2.21119	0.0106653
C0008551N20	CO202975	-	EST	2.205	0.000997042
C0008551N12	CO202989	-	EST	2.21603	0.00257785
RZPDp1056F1752Q	CO872857	-	EST	2.77849	0.0292475
RZPDp1056A1559Q	CO873554	-	EST	-2.39169	0.00489693
RZPDp1056G0658Q	CO873670	-	EST	2.05684	0.00140371
RZPDp1056G1057Q	CO874803	-	EST	2.36274	0.0166168
RZPDp1056J0655Q	CO876052	-	EST	2.59695	0.00614453
RZPDp1056A1659Q	CO876318	-	EST	2.04273	0.00820342
RZPDp1056G1552Q	CO877240	-	EST	-2.714	0.0393059
RZPDp1056I0611Q	CO880715	-	EST	2.30095	0.00987045
RZPDp1056C0328Q	CO882664	-	EST	2.85495	0.0155862
RZPDp1056L074Q	CO883288	-	EST	2.22082	0.010165
RZPDp1056B1911Q	CO884012	-	EST	-2.61349	0.0441076
RZPDp1056A1111Q	CO885488	-	EST	3.04036	0.048522
RZPDp1056C1112Q	CO887856	-	EST	2.17796	0.00593165
RZPDp1056O0323Q	CO888384	-	EST	-2.10661	0.0475957
RZPDp1056D2350Q	CO889892	-	EST	2.45712	0.024897
RZPDp1056A2051Q	CO891872	-	EST	-2.1563	0.0381235
RZPDp1056P1743Q	CO892007	-	EST	2.03784	0.00324202
RZPDp1056N1136Q	CO893570	-	EST	-3.37506	0.00100636
RZPDp1056O2345Q	CO895160	-	EST	2.79696	0.0155862
RZPDp1056I111Q	CO896721	-	EST	-2.47516	0.0306839
C0008549N5	CN824732	EIF1	eukaryotic translation initiation factor 1	2.13425	0.00137096
RZPDp1056N038Q	CO878779	EIF1	eukaryotic translation initiation factor 1	2.03062	0.00144166
RZPDp1056M0942Q	CO894798	EIF1B	eukaryotic translation initiation factor 1B	2.025	0.000226529
RZPDp1056D1335Q	CO888678	EIF3D	eukaryotic translation initiation factor 3, subunit D	2.03454	0.00512838
C0008553O10	AJ691100	EIF4A2	eukaryotic translation initiation factor 4A, isoform 2	2.3172	0.00157408
C0008573D14	AM016175	EIF4A2	eukaryotic translation initiation factor 4A, isoform 2	2.11028	0.00322218
C0008548J15	CN823646	EIF4A2	eukaryotic translation initiation factor 4A, isoform 2	2.6616	0.000863044
RZPDp1056D2131Q	CO889685	EIF4A2	eukaryotic translation initiation factor 4A, isoform 2	2.97909	0.00157117
C0001981f10	AJ818451	FAM55C	family with sequence similarity 55, member C	2.72804	0.0283346
RZPDp1056C1660Q	CO892314	FAM84A	family with sequence similarity 84, member A	2.16711	0.035834
C0008551D21	CO202183	FEZ1	fasciculation and elongation protein zeta 1 (zygin I)	-3.12886	0.0041254
C0001968b4	AJ816126	FCGR2A	Fc fragment of IgG, low affinity IIa, receptor for (CD32)	-2.29642	0.011266
RZPDp1056O1152Q	CO873026	FLNA	filamin A, alpha (actin binding protein 280)	-2.31234	0.0319153
C0001987i5	AJ821236	FKBP5	FK506 binding protein 5	6.55945	0.000104775
C0008549B9	CN823782	GABARAPL1	GABA(A) receptor-associated protein like 1	3.09428	0.00324202
RZPDp1056M0733Q	CO890699	GABARAPL1	GABA(A) receptor-associated protein like 1	3.10937	0.00144825
C0008554A22	AJ692384	GLMN	glomulin, FKBP associated protein	-2.01201	0.0103351
C0008576F23	CO876352	GLUL	glutamate-ammonia ligase	2.41299	0.0208753
C0001987a14	AJ820298	GOT2	glutamic-oxaloacetic transaminase 2, mitochondrial	2.56902	0.000543285
C0001980b3	AJ818066	GFPT1	glutamine-fructose-6-phosphate transaminase 1	-2.07541	0.0260166
C0008559G3	AM030337	GSTM1	glutathione S-transferase M1	-2.09085	0.00184864
C0008757K13	CN824202	GSK3B	glycogen synthase kinase 3 beta	-2.01831	0.00820342
C0008757C7	CO892245	GADD45G	growth arrest and DNA-damage-inducible, gamma	2.9125	0.0183627
C0001963d21	AJ815237	GNG2	guanine nucleotide binding protein (G protein), gamma 2	-2.67496	0.00491045
RZPDp1056P1123Q	CO878285	GNG2	guanine nucleotide binding protein (G protein), gamma 2	-2.12103	0.0194693
C0001980k16	AJ818246	HSPD1	heat shock 60kDa protein 1 (chaperonin)	2.32661	0.00144166
C0008560F20	AM006394	HSPD1	heat shock 60kDa protein 1 (chaperonin)	2.26793	0.00161483
MARC_4BOV_32I21	AW484769	HSPD1	heat shock 60kDa protein 1 (chaperonin)	2.41534	0.000843745
C0008549D15	CN824191	HSP90AB1	heat shock protein 90kDa alpha (cytosolic), class B member 1	2.24697	0.00167101
C0008553J23	AJ676469	HNRPDL	heterogeneous nuclear ribonucleoprotein D-like	2.79792	0.000543285
C0008571I20	AM033553	HNRPDL	heterogeneous nuclear ribonucleoprotein D-like	2.22154	0.00143388
C0008547P10	CN823012	HNRPDL	heterogeneous nuclear ribonucleoprotein D-like	2.3301	0.000452415
C0008553F8	AJ673268	HIST1H2AC	histone cluster 1, H2ac	3.29951	0.0429984
C0008608P22	AM035205	LOC388789	hypothetical LOC388789, non-coding RNA	2.04425	0.00097149
C0008547D1	CN821833	LOC645851	hypothetical LOC645851, non-coding RNA	-2.61136	0.00286451
C0001980g6	AJ818172	HIF1A	hypoxia-inducible factor 1, alpha subunit	2.4103	0.00186549
RZPDp1056F198Q	CO878641	IDS	iduronate 2-sulfatase (Hunter syndrome)	-2.11691	0.00217358
C0008547A4	CN821965	IGLL1	immunoglobulin lambda-like polypeptide 1	-2.55582	0.0326076
C0008757K4	CN824226	IGLL1	immunoglobulin lambda-like polypeptide 1	-2.44959	0.00682421
C0001987i2	AJ821233	INTS6	integrator complex subunit 6	2.60862	0.0210499
RZPDp1056F0951Q	CO893569	IFITM3	interferon induced transmembrane protein 3	-2.4994	0.00363268
RZPDp1056H1729Q	CO879098	ISG20L2	interferon stimulated exonuclease gene 20kDa-like 2	2.07637	0.0346787
C0001986o7	AJ820250	IDH1	isocitrate dehydrogenase 1 (NADP+), soluble	-3.35711	0.00822632
MARC_4BOV_118I9	BI536604	JAK1	Janus kinase 1 (a protein tyrosine kinase)	2.03029	0.00090587
C0008554G23	AJ695354	KIAA0586	KIAA0586 protein	-2.06259	0.00257785
C0008553B1	AJ670052	LAMC2	laminin, gamma 2	-2.91153	0.0152051
C0008558C22	AM018525	LEPROT	leptin receptor overlapping transcript	2.24778	0.0050293
RZPDp1056J1729Q	CO887046	LRRC4C	leucine rich repeat containing 4C	-2.91539	0.0358062
C0008575J22	CO890936	LRRN3	leucine rich repeat neuronal 3	4.32373	0.00105948
RZPDp1056C2355Q	CO872154	LASP1	LIM and SH3 protein 1	-2.08708	0.00931959
RZPDp1056O0243Q	CO891310	LIPE	lipase, hormone-sensitive	3.22591	0.00718791
RZPDp1056E237Q	CO879736	LPIN1	lipin 1	3.50538	0.00707669
C0008560F22	AM011313	LCN2	lipocalin 2 (oncogene 24p3)	3.76467	0.00167101
C0008572K17	AM013900	LBP	lipopolysaccharide binding protein	2.78522	0.0449443
RZPDp1056N2158Q	CO876229	MFSD4	major facilitator superfamily domain containing 4	-2.22556	0.00820342
MARC_1BOV_99	AW654695	HLA-DRA	major histocompatibility complex, class II, DR alpha	-2.41639	0.0185217
RZPDp1056J1034Q	CO888481	MLEC	malectin	-2.1637	0.00418001
RZPDp1056M1812Q	CO879641	MANSC1	MANSC domain containing 1	-2.07647	0.0135897
C0001964d2	AJ813586	MAP7D1	MAP7 domain containing 1	-2.70105	0.0189549
RZPDp1056J2454Q	CO876829	MCAM	melanoma cell adhesion molecule	-2.27091	0.0029456
RZPDp1056J2428Q	CO887915	MT1A	metallothionein 1A	4.6028	0.00584205
RZPDp1056A1643Q	CO895372	MT2A	metallothionein 2A	5.23518	0.00692543
RZPDp1056C2129Q	CO884622	MID1IP1	MID1 interacting protein 1	2.17643	0.0261617
C0008561K2	AM025652	MRPL32	mitochondrial ribosomal protein L32	-2.06219	0.0477722
C0001983m17	AJ819252	MKI67IP	MKI67 (FHA domain) interacting nucleolar phosphoprotein	2.2945	0.00987045
RZPDp1056A1259Q	CO877334	MAX	MYC associated factor X	2.42939	0.00308479
RZPDp1056K1636Q	CO893984	MYO9B	myosin IXB	-4.0336	0.0102437
RZPDp1056M0850Q	CO889939	MYH11	myosin, heavy chain 11, smooth muscle	-2.69526	0.00163978
RZPDp1056L249Q	CO886440	MYL9	myosin, light chain 9, regulatory	-2.47871	0.00623729
RZPDp1056B0313Q	CO881723	NPR2	natriuretic peptide receptor B/guanylate cyclase B	-2.42985	0.0117408
C0008553F16	AJ673531	NDP	Norrie disease (pseudoglioma)	3.43675	0.00286451
C0008758D6	AM037100	NUPR1	nuclear protein 1	2.27498	0.0292583
C0008655B13	AM037100	NUPR1	nuclear protein 1	2.25892	0.0285332
RZPDp1056F017Q	CO878588	NOC2L	nucleolar complex associated 2 homolog (S. cerevisiae)	2.28877	0.0188804
C0001983c23	AJ819056	NP	nucleoside phosphorylase	2.09585	0.00822632
RZPDp1056K0828Q	CO882705	OAF	OAF homolog (Drosophila)	2.70947	0.0393619
RZPDp1056M1159Q	CO872751	POR	P450 (cytochrome) oxidoreductase	2.20334	0.00120558
RZPDp1056F107Q	CO878271	POR	P450 (cytochrome) oxidoreductase	2.36554	0.000296826
RZPDp1056B0228Q	CO881587	PVALB	parvalbumin	-2.07612	0.0290763
RZPDp1056C0450Q	CO894094	PER1	period homolog 1 (Drosophila)	2.31535	0.0232977
RZPDp1056J0728Q	CO883017	PHLPP	PH domain and leucine rich repeat protein phosphatase	2.26293	0.0185217
RZPDp1056E162Q	CO883620	PMVK	phosphomevalonate kinase	2.93806	0.000226529
RZPDp1056A0641Q	CO890153	PRPSAP1	phosphoribosyl pyrophosphate synthetase-associated protein 1	2.11732	0.00120828
C0008608H15	AM028573	PSPH	phosphoserine phosphatase	2.87989	0.00994311
C0008758M5	AM028573	PSPH	phosphoserine phosphatase	3.45788	0.0116761
C0008554N5	AJ696212	PIR	pirin (iron-binding nuclear protein)	2.31844	0.00305193
C0008608P13	AM030538	PAFAH1B2	platelet-activating factor acetylhydrolase, isoform Ib, beta subunit 30kDa	2.1832	0.0010602
C0008554H11	AJ687984	PCGF1	polycomb group ring finger 1	-2.53135	0.00489978
C0008572D4	AM018723	PIGR	polymeric immunoglobulin receptor	-2.03148	0.00898509
C0008575O24	CO895339	KCNK1	potassium channel, subfamily K, member 1	2.04272	0.016439
RZPDp1056K2131Q	CO895001	PMEPA1	prostate transmembrane protein, androgen induced 1	-2.19134	0.00604087
C0008608O10	AM030492	PPP1R9B	protein phosphatase 1, regulatory (inhibitor) subunit 9B	2.62843	0.00890247
RZPDp1056L2454Q	CO872505	PPP2R2C	protein phosphatase 2 (formerly 2A), regulatory subunit B, gamma isoform	-2.84185	0.0258824
C0008548L23	CN823562	PPP3CC	protein phosphatase 3 (formerly 2B), catalytic subunit, gamma isoform	2.01795	0.0375677
RZPDp1056F0741Q	CO892982	PPP3CC	protein phosphatase 3 (formerly 2B), catalytic subunit, gamma isoform	2.55113	0.00822632
RZPDp1056M1919Q	CO880909	POMT2	protein-O-mannosyltransferase 2	2.48749	0.0451481
RZPDp1056D1421Q	CO885839	RAB11FIP1	RAB11 family interacting protein 1 (class I)	2.43183	0.012599
RZPDp1056F1141Q	CO890613	RAB43	RAB43, member RAS oncogene family	2.28766	0.00138721
MARC1BOV41D18	AW487006	RAP1GDS1	RAP1, GTP-GDP dissociation stimulator 1	2.49525	0.0389397
RZPDp1056B244Q	CO886661	RECQL5	RecQ protein-like 5	-2.59774	0.000226529
RZPDp1056O2247Q	CO889809	RSL1D1	ribosomal L1 domain containing 1	2.23087	0.00877296
C0008608F14	AM007816	RPS27L	ribosomal protein S27-like	2.28956	0.000226529
RZPDp1056K0413Q	CO885091	RNF157	ring finger protein 157	2.88208	0.00890247
C0001987n3	AJ821172	RCL1	RNA terminal phosphate cyclase-like 1	5.88955	0.0192989
RZPDp1056I2210Q	CO885957	SALL2	sal-like 2 (Drosophila)	4.23936	0.0301318
C0008554H10	AJ687977	SEC24D	SEC24 related gene family, member D (S. cerevisiae)	-2.02282	0.0100805
RZPDp1056J2160Q	CO895293	SFRP2	secreted frizzled-related protein 2	-2.37758	0.00143388
C0008547L2	CN822700	SPARC	secreted protein, acidic, cysteine-rich (osteonectin)	-2.3371	0.00822632
C0001973e8	AJ813604	SHPK	sedoheptulokinase	2.27184	0.00511753
RZPDp1056O1945Q	CO894999	SEZ6L2	seizure related 6 homolog (mouse)-like 2	2.33355	0.000629933
C0008548B23	CN823413	SEPP1	selenoprotein P, plasma, 1	2.12432	0.00924026
RZPDp1056P1232Q	CO892225	SDS	serine dehydratase	2.20838	0.0183627
C0001974e21	AJ813402	SETD7	SET domain containing (lysine methyltransferase) 7	2.39514	0.00292689
C0008550P12	CO202410	SDR39U1	short chain dehydrogenase/reductase family 39U, member 1	-2.27856	0.0341699
RZPDp1056E2010Q	CO886480	STAT3	signal transducer and activator of transcription 3	2.24842	0.00594354
C0001972g21	AJ813146	SNRPG	small nuclear ribonucleoprotein polypeptide G	2.72683	0.0248605
RZPDp1056O2141Q	CO889193	SNORD65	small nucleolar RNA, C/D box 65, non-coding RNA	4.43233	0.00334585
RZPDp1056F0138Q	CO890379	SNORA8	small nucleolar RNA, H/ACA box 8 (SNORA8), non-coding RNA	2.92022	0.00037485
C0001980o23	AJ818326	SLC18A2	solute carrier family 18 (vesicular monoamine), member 2	2.27719	0.0391477
C0008600G24	CO886482	SLC3A2	solute carrier family 3 (activators of dibasic and neutral amino acid transport), member 2	2.2671	0.000864938
C0008757B21	CO888606	SLC3A2	solute carrier family 3 (activators of dibasic and neutral amino acid transport), member 2	3.05635	0.00100636
RZPDp1056C0853Q	CO876475	SLC3A2	solute carrier family 3 (activators of dibasic and neutral amino acid transport), member 2	2.29365	0.000226529
RZPDp1056E2232Q	CO889455	SLC38A3	solute carrier family 38, member 3	-2.12254	0.0196211
RZPDp1056N0725Q	CO887515	SLC38A7	solute carrier family 38, member 7	5.35303	0.000226529
RZPDp1056A0948Q	CO892251	SLC7A8	solute carrier family 7 (cationic amino acid transporter, y+ system), member 8	4.38518	0.0100805
C0008757E13	CN822930	SAT1	spermidine/spermine N1-acetyltransferase 1	2.20957	0.00168574
C0008600F6	CO884696	SAT1	spermidine/spermine N1-acetyltransferase 1	2.10827	0.00195746
RZPDp1056M2216Q	CO881000	SAT1	spermidine/spermine N1-acetyltransferase 1	2.07622	0.0103399
C0001974p3	AJ816824	STC1	stanniocalcin 1	2.39453	0.0109679
RZPDp1056N2240Q	CO890843	STOM	stomatin	3.65246	0.000311695
C0008576B2	CO894656	SENP2	SUMO1/sentrin/SMT3 specific peptidase 2	-3.3195	0.0475566
RZPDp1056E2215Q	CO880484	SNTA1	syntrophin, alpha 1	4.49278	0.00097149
C0008560L20	AM008081	TAF1D	TATA box binding protein (TBP)-associated factor, RNA polymerase I, D, 41kDa	3.22993	0.0013048
RZPDp1056M0623Q	CO885391	TAX1BP1	Tax1 (human T-cell leukemia virus type I) binding protein 1	3.04537	0.0233139
MARC_1BOV_22	AW354935	TEK	TEK tyrosine kinase (Tie-2)	-2.04574	0.0185297
C0008600A21	CO880940	TTC9B	tetratricopeptide repeat domain 9B	-2.28608	0.0233139
RZPDp1056B1057Q	CO876411	THY1	Thy-1 cell surface antigen	-2.09636	0.0196211
RZPDp1056D194Q	CO887968	TYMS	thymidylate synthetase	-3.34952	0.00097149
C0008554M9	AJ695939	TFPI2	tissue factor pathway inhibitor 2	-2.03204	0.00765715
C0008600M24	CO882198	TCEA2	transcription elongation factor A (SII), 2	2.08031	0.0111326
C0008553A18	AJ669894	TLE4	transducin-like enhancer of split 4 (E(sp1) homolog, Drosophila)	-2.93737	0.0487884
GosnerI3	oTGFB1	TGFB1	transforming growth factor beta 1	-2.31732	0.00438535
RZPDp1056J1324Q	CO882085	TMCC3	transmembrane and coiled-coil domain family 3	2.38444	0.00273159
RZPDp1056O1658Q	CO875156	TMEM106B	transmembrane protein 106B	-2.15389	0.00963846
RZPDp1056K1617Q	CO878715	TMEM164	transmembrane protein 164	-2.58648	0.0154139
C0001982d13	AJ818741	TMEM216	transmembrane protein 216	2.01416	0.0469702
RZPDp1056N0543Q	CO890343	TMEM93	transmembrane protein 93	2.44479	0.0185217
C0008561H21	AM025615	TRIB3	tribbles homolog 3 (Drosophila)	3.02491	0.0244685
C0008608H23	AM025023	TPM2	tropomyosin 2 (beta)	-2.25625	0.00348404
RZPDp1056E0351Q	CO889881	TSC22D3	TSC22 domain family, member 3	2.75371	0.00456487
RZPDp1056H0939Q	CO888499	TTMA	two transmembrane domain family member A	-2.65021	0.029655
C0001963j11	AJ814326	B4GALT1	UDP-Gal:betaGlcNAc beta 1,4- galactosyltransferase polypeptide 1	-2.454	0.0187656
RZPDp1056M0258Q	CO873779	GALNTL4	UDP-N-acetyl-alpha-D-galactosamine:polypeptide N-acetylgalactosaminyltransferase-like 4	-2.82935	0.00137768
RZPDp1056O0119Q	CO887666	UTP14A	UTP14, U3 small nucleolar ribonucleoprotein, homolog A (yeast)	2.26071	0.00090587
C0008609G4	AM033343	VIM	vimentin	-2.3581	0.000962988
C0001970a6	AJ814814	ARAF	v-raf murine sarcoma 3611 viral oncogene homolog	2.48632	0.0125686
RZPDp1056F1430Q	CO881983	ARAF	v-raf murine sarcoma 3611 viral oncogene homolog	2.15499	0.0128204
RZPDp1056N208Q	CO880794	WIPF1	WAS/WASL interacting protein family, member 1	-2.34407	0.00874712
RZPDp1056A1758Q	CO871966	WIPI1	WD repeat domain, phosphoinositide interacting 1	3.82233	0.000226529
C0008572I19	AM020550	XDH	xanthine dehydrogenase	-2.37033	0.00363268
C0008549M5	CN824793	ZC4H2	zinc finger, C4H2 domain containing	2.11678	0.00090587
C0008571J11	AM036322	ZCCHC17	zinc finger, CCHC domain containing 17	2.1617	0.0056447
