# Supplementary material for: Escherichia coli- and Staphylococcus aureus-induced mastitis differentially modulate transcriptional responses in neighbouring uninfected bovine mammary gland quarters
Source: BMC Genomics. 2013 Jan 16;14:36. doi: 10.1186/1471-2164-14-36 (PMC3598231; doi:10.1186/1471-2164-14-36)
Supplement: Additional file 2 — List of clones exhibiting statistically significant differential expression between control quarters from cows infected with S. aureus for 24 and 72 hours. An excel file listing the 115 clones, representing 76 known genes, exhibiting differential expression between control quarters from cows infected with S. aureus for 24 (SA24T0) and 72 hours (SA72T0) (fold difference ≥ 2, P < 0.01). The fold differences between the control quarters from animals infected with S. aureus for 24 hours (SA24T0) or 72 hours (SA72T0) are displayed as a positive number when SA24T0>SA72T0 (highlighted in orange) and a negative number when SA72T0>SA24T0 (highlighted in green). Genes shown in bold are represented by more than one clone. The calculated P values are included. [file 1471-2164-14-36-S2.xls]

## Sheet: SA24T0 v SA72T0
Clone ID	Clone Accession No.	Gene Symbol	Gene	Fold Difference	P Value
C0001989h3	AJ820630	ACO1	aconitase 1, soluble	-2.13099	0.00809718
C0008560E7	AM009066	ACSL6	acyl-CoA synthetase long-chain family member 6	3.27277	0.000960222
C0001978j3	AJ817391	AFF4	AF4/FMR2 family, member 4	-3.19554	0.00600081
C0008558K3	AM026615	RSRC1	arginine/serine-rich coiled-coil 1	2.08809	0.00527319
RZPDp1056P0148Q	CO892853	RARS2	arginyl-tRNA synthetase 2, mitochondrial	2.23965	0.00252416
RZPDp1056H2251Q	CO891789	ASF1A	ASF1 anti-silencing function 1 homolog A (S. cerevisiae)	2.53412	0.0099651
RZPDp1056D2019Q	CO877730	ASPHD2	aspartate beta-hydroxylase domain containing 2	-3.47898	0.0011731
MARC4BOV123N13	CK847668	BRCA2	breast cancer 2, early onset	-3.47473	0.00188572
C0008561E7	AM030020	LOC525599	butyrophilin family member	2.67829	0.0024117
C0008608F9	AM011262	CTSG	cathepsin G	2.08653	0.000255805
MARC_3BOV_78G13	BF706666	CD4	CD4 molecule	4.49628	0.000626663
GosnerI11	pCXCL10	CXCL10	chemokine (C-X-C motif) ligand 10 (IP10)	3.28135	0.00144123
C0008559H5	AM037962	CXCR6	chemokine (C-X-C motif) receptor 6	2.1368	0.00139699
C0008608L24	AM022173	CHI3L1	chitinase 3-like 1	3.65063	0.00512275
C0001987c7	AJ820335	C18orf25	chromosome 18 open reading frame 25	-3.65513	0.00237515
RZPDp1056O1619Q	CO881790	C19orf66	chromosome 19 open reading frame 66	2.18323	0.000976262
C0008551P24	CO202861	CNIH3	cornichon homolog 3 (Drosophila)	3.38352	0.00024518
RZPDp1056J0356Q	CO874867	CSRP2	cysteine and glycine-rich protein 2	2.25765	0.000792326
C0008554C15	AJ693004	CYP11A1	cytochrome P450, family 11, subfamily A, polypeptide 1	2.03187	0.000283904
RZPDp1056A0240Q	CO896268	DPP10	dipeptidyl-peptidase 10	-2.46781	0.00398674
RZPDp1056F1014Q	CO885689	DCLK1	doublecortin-like kinase 1	-2.56372	0.00428119
RZPDp1056A2146Q	CO895775	EPHB6	EPH receptor B6	2.30593	0.000644104
C0001972l22	AJ813357	-	EST	-2.97929	0.000709232
C0001973m21	AJ814264	-	EST	-2.78211	0.00421174
C0001964n22	AJ815388	-	EST	-2.44493	0.00563805
C0001964j4	AJ815705	-	EST	-2.7969	0.00127159
C0001968c6	AJ816079	-	EST	-3.61378	0.000640165
C0001976g1	AJ816350	-	EST	2.10183	0.00508273
C0001976e18	AJ816393	-	EST	2.65505	0.0037139
C0001974j7	AJ816953	-	EST	2.58823	0.00569779
C0001978j6	AJ817389	-	EST	2.89947	0.00916686
C0001978d2	AJ817519	-	EST	-2.54985	0.00395277
C0001977c11	AJ817845	-	EST	2.85096	0.00266879
C0001980c21	AJ818103	-	EST	-2.58832	0.00384135
C0001983j19	AJ819196	-	EST	-2.72206	0.00211616
C0001983k1	AJ819201	-	EST	-2.23507	0.00371299
C0001984j10	AJ819496	-	EST	2.23143	0.00191075
C0006015m8	AJ819551	-	EST	-2.25085	0.00384945
C0001986g17	AJ820095	-	EST	2.37826	0.00786327
C0001987f15	AJ820407	-	EST	-2.38816	0.00259173
C0001989i20	AJ820597	-	EST	-2.74593	0.00955701
C0001988o16	AJ820811	-	EST	2.12572	0.00727582
C0001988n8	AJ820839	-	EST	-2.06269	0.00228095
C0008608F18	AM007870	-	EST	2.3482	0.000245274
C0008763G8	AM017627	-	EST	2.24407	0.00724156
C0008561M20	AM024227	-	EST	2.25117	0.00898468
C0008571L4	AM033606	-	EST	3.26727	0.00403202
C0008609I17	AM039429	-	EST	2.06465	0.00141709
C0008550L24	CN822424	-	EST	2.98679	0.00143467
C0008547O2	CN823079	-	EST	3.9242	0.000682032
RZPDp1056M1158Q	CO871680	-	EST	2.07251	0.00600463
RZPDp1056F0315Q	CO879347	-	EST	-2.0348	0.00710388
RZPDp1056L096Q	CO880341	-	EST	-2.07557	0.00242097
RZPDp1056K2030Q	CO880792	-	EST	-3.14994	0.00179034
RZPDp1056J1213Q	CO886930	-	EST	2.17047	0.00823501
RZPDp1056I111Q	CO896721	-	EST	2.23572	0.00510518
S0000049D5	pFCGR3A	FCGR3A	Fc fragment of IgG, low affinity IIIa, receptor (CD16)	3.08983	0.00211721
C0008572G23	AM018876	FGA	fibrinogen alpha chain	2.02988	0.00565709
RZPDp1056N0135Q	CO894946	FRAT1	frequently rearranged in advanced T-cell lymphomas	-4.13447	0.00867833
RZPDp1056C2211Q	CO884192	GABBR2	gamma-aminobutyric acid (GABA) B receptor, 2	2.12869	0.00681306
MARC_3BOV_121L12	BM256725	GZMH	granzyme H (cathepsin G-like 2, protein h-CCPX)	2.35147	0.00237369
C0008758N17	AM023116	GBP4	guanylate binding protein 4	2.15851	0.00222721
C0001978g14	AJ817444	HCFC2	host cell factor C2	2.48617	0.00228316
C0008609G12	AM039120	HSD17B11	hydroxysteroid (17-beta) dehydrogenase 11	2.10522	0.00406314
MARC_1BOV_128F23	BI680983	INHA	inhibin, alpha	-2.63275	0.0056358
GosnerK3	pIL1B	IL1B	interleukin 1, beta	2.71748	0.00201517
C0001963b2	AJ815547	IL7	interleukin 7	-3.37634	0.00515547
C0008558E16	AM018580	KPNA3	karyopherin alpha 3 (importin alpha 4)	-3.94686	0.00875148
RZPDp1056G181Q	CO896734	KBTBD6	kelch repeat and BTB (POZ) domain containing 6	2.58147	0.00211541
C0008558M15	AM023919	KIAA0753	KIAA0753 protein	-3.67865	0.00529254
MARC_2BOV_22J23	AW481895	LTF	lactotransferrin	3.17368	0.00153388
C0008608F8	AM011258	LTF	lactotransferrin	3.36651	0.000282106
C0008758F21	AM011258	LTF	lactotransferrin	3.91434	0.000559113
RZPDp1056J1729Q	CO887046	LRRC4C	leucine rich repeat containing 4C	2.45555	0.00185227
RZPDp1056B0429Q	CO883468	LSAMP	limbic system-associated membrane protein	3.54696	0.00128065
RZPDp1056F1536Q	CO895417	MGAT1	mannosyl (alpha-1,3-)-glycoprotein beta-1,2-N-acetylglucosaminyltransferase	-5.89868	0.00390786
RZPDp1056P1647Q	CO889039	MARCKSL1	MARCKS-like 1	-2.06376	0.00211561
C0001980n14	AJ818302	MARS2	methionyl-tRNA synthetase 2, mitochondrial	-4.10024	4.25137e-05
RZPDp1056K2437Q	CO894727	MAP6	microtubule-associated protein 6	2.17822	0.00457029
C0001979i14	AJ817113	MTMR12	myotubularin related protein 12	-2.38108	0.00505041
RZPDp1056H0328Q	CO882946	NAT6	N-acetyltransferase 6	2.20785	0.00498569
RZPDp1056D1033Q	CO893886	PNMA2	paraneoplastic antigen MA2	2.64184	0.00972707
RZPDp1056E2256Q	CO872170	PTCHD2	patched domain containing 2	2.48399	0.00803304
C0008550A5	CN824567	PPIA	peptidylprolyl isomerase A (cyclophilin A)	2.44363	0.00242908
C0001964e21	AJ816123	PICALM	phosphatidylinositol binding clathrin assembly protein	2.37802	0.00203217
C0008553D1	AJ671753	PLA1A	phospholipase A1 member A	2.70092	0.00429491
RZPDp1056E1620Q	CO881304	PLAC9	placenta-specific 9	2.01537	0.00514363
RZPDp1056H1023Q	CO888325	PLEKHA3	pleckstrin homology domain containing, family A (phosphoinositide binding specific) member 3	3.384	0.00719654
RZPDp1056I0256Q	CO874260	KCNQ2	potassium voltage-gated channel, KQT-like subfamily, member 2	2.03823	0.00560825
C0008609G13	AM037229	PENK	proenkephalin	2.23184	0.00156412
RZPDp1056A1545Q	CO894815	PRRT1	proline-rich transmembrane protein 1	2.12937	0.0090482
C0001964m24	AJ815464	RSF1	remodeling and spacing factor 1	-2.26835	0.00223999
C0001977j10	AJ817703	RSF1	remodeling and spacing factor 1	-3.29054	0.00636145
C0008558K12	AM029778	RP2	retinitis pigmentosa 2 (X-linked recessive)	-4.84433	0.00234132
MARC_3BOV_74N14	BF655078	S100A12	S100 calcium binding protein A12 (calgranulin C)	2.29034	0.00683846
MARC_3BOV_121O5	BM256666	S100A8	S100 calcium binding protein A8 (calgranulin A)	2.18508	0.00377341
C0008608G14	AM024609	STIL	SCL/TAL1 interrupting locus	2.68732	0.00106086
S0000109B2	pSELPLG	SELPLG	selectin P ligand (CD162)	2.54811	0.00779231
C0008571L23	AM037448	LOC100288578	similar to cytochrome c oxidase subunit II	-2.03565	0.00294935
C0008757L8	CN824645	LOC100288578	similar to cytochrome c oxidase subunit II	-2.05238	0.00527919
C0008553B12	AJ670405	SMTNL2	smoothelin-like 2	2.36045	0.00548099
C0008608F10	AM010208	SPG11	spastic paraplegia 11 (autosomal recessive)	2.27307	0.00746458
C0008559I15	AM031467	SOD2	superoxide dismutase 2, mitochondrial	2.29591	0.00123851
MARC_3BOV_87E16	BF775518	SOD2	superoxide dismutase 2, mitochondrial	2.29227	0.00559585
C0001977m12	AJ817645	SYNRG	synergin, gamma	-2.14601	0.00259637
C0008572M11	AM019045	TIMD4	T-cell immunoglobulin and mucin domain containing 4	2.17413	0.0086723
C0008609F24	AM031893	TCEB1	transcription elongation factor B (SIII), polypeptide 1	2.03528	0.00539763
C0008610A3	CO886760	TUBA1A	tubulin, alpha 1a	-2.12383	0.00727544
RZPDp1056J0454Q	CO875497	TP53BP1	tumor protein p53 binding protein 1	2.68071	0.0051118
RZPDp1056H0939Q	CO888499	TTMA	two transmembrane domain family member A	2.61614	0.000568739
RZPDp1056B0550Q	CO894745	UNC13D	unc-13 homolog D (C. elegans)	2.43911	0.000404014
C0008608E10	AM009576	WDR75	WD repeat domain 75	2.01453	0.000987843
C0008758K14	AM022673	XRCC2	X-ray repair complementing defective repair in Chinese hamster cells 2	3.21771	0.00392755
RZPDp1056L2445Q	CO892784	ZEB2	zinc finger E-box binding homeobox 2	2.83913	0.00137074
C0008558N18	AM029844	ZNF134	zinc finger protein 134	-3.43672	0.000183689
